# Supplementary material for: Eco-evolutionary dynamics of massive, parallel bacteriophage outbreaks in compost communities
Source: Sci Adv. 2026 May 29;12(22):eaeb8246. doi: 10.1126/sciadv.aeb8246 (PMC13220884; doi:10.1126/sciadv.aeb8246)
Supplement: Supplementary file 2 — Tables S1 to S12 [file sciadv.aeb8246_tables_s1_to_s12.zip]

Archive with 1 entries (1 files):
- sciadv.aeb8246_tables_s1_to_s12.xlsx
